# Supplementary material for: The Anti-Aggregative Peptide KLVFF Mimics Aβ1-40 in the Modulation of Nicotinic Receptors: Implications for Peptide-Based Therapy
Source: Biomedicines. 2022 Sep 8;10(9):2231. doi: 10.3390/biomedicines10092231 (PMC9496455; doi:10.3390/biomedicines10092231)
Supplement: Supplementary file 1 [file biomedicines-10-02231-s001.zip]

Archive with 1 entries (1 files):
- biomedicines-1863379-SI.pdf
